# Supplementary material for: Single-cell transcriptomic landscape of human blood cells
Source: Natl Sci Rev. 2020 Aug 24;8(3):nwaa180. doi: 10.1093/nsr/nwaa180 (PMC8288407; doi:10.1093/nsr/nwaa180)
Supplement: nwaa180_Supplemental_Files [file nwaa180_supplemental_files.zip]

Archive with 9 entries (9 files):
- Supplementary_Fig._1.pdf
- Supplementary_Fig._2.pdf
- Supplementary_Fig._3.pdf
- Supplementary_Fig._4.pdf
- Supplementary_Fig._5.pdf
- Supplementary_Fig._6.pdf
- Supplementary_Fig._7.pdf
- Supplementary_Fig._8.pdf
- Supplementary_File.docx
